# Supplementary material for: Factors Associated with Variability in Pulse Wave Transit Time Using Pulse Oximetry: A Retrospective Study
Source: J Clin Med. 2022 Jul 7;11(14):3963. doi: 10.3390/jcm11143963 (PMC9319785; doi:10.3390/jcm11143963)
Supplement: Supplementary file 1 [file jcm-11-03963-s001.zip]

Archive with 1 entries (1 files):
- jcm-1774329-supplementary.pdf
